# Supplementary material for: Effectiveness of Interventions and Behaviour Change Techniques for Improving Dietary Intake in Young Adults: A Systematic Review and Meta-Analysis of RCTs
Source: Nutrients. 2019 Apr 11;11(4):825. doi: 10.3390/nu11040825 (PMC6520715; doi:10.3390/nu11040825)
Supplement: Supplementary file 1 [file nutrients-11-00825-s001.zip]

Archive with 10 entries (10 files):
- Figure S1 Funnel Plot TEI.pdf
- Figure S2 Plots of the means for effects TEI.pdf
- Figure S3 Model Diagnostics TEI.pdf
- Figure S4 forest plot TEI.pdf
- Figure S5 Funnel Plot F&V.pdf
- Figure S6 Plots of the means for effects F&V.pdf
- Figure S7 Model Diagnostics F&V.pdf
- Figure S8  forest plot F&V.pdf
- Table S1 Final search by database.docx
- Table S2 Summary of included studies.docx
